# Supplementary material for: Predicting disease severity in multiple sclerosis using multimodal data and machine learning
Source: J Neurol. 2023 Dec 22;271(3):1133–49. doi: 10.1007/s00415-023-12132-z (PMC10896787; doi:10.1007/s00415-023-12132-z)
Supplement: Supplementary file 1 — Supplementary file1 (XLSX 60 KB) [file 415_2023_12132_MOESM1_ESM.xlsx]

## Sheet: Clinical
Table S1. Clinical Data for the Sys4MS cohort: the table provides de meams and standard deviations (SD) for clinical variables: age, duration, disability scales and relapses
mean	Samples	Onset Age	Age	duration	EDSS	MSSS	ARMSS	T25WT	9HPT	SDMT	LCVA	HCVA	Years since Relapse	Years on Treatment
Healthy Controls	NA	NA	36.98	NA	NA	NA	NA	NA	NA	NA	NA	NA	NA	NA
MS	327	31.4618	42.4771	10.5321	2.45245	3.60261	3.93675	6.94028	21.7902	53.6192	29.1275	0.0297043	4.74081	3.43136
RRMS	247	30.3927	40.5344	9.65992	1.98171	3.11418	3.59848	5.73297	20.6283	54.9148	28.9865	0.0233894	4.24508	3.3565
RRMS - Untreated	43	30.1628	42.4651	11.8605	1.84884	2.68465	3.27093	4.27262	20.0623	55.9	32.2857	0.04	5.16897
PMS	56	34.6607	53.0714	17.9286	4.98214	5.81556	5.91	13.585	27.8582	42.7636	23.902	0.120196	8.91474	5.54361
MS Mild	131	33.0229	43	9.50382	1.20992	1.91168	1.84939	4.80408	20.5433	54.9667	31.2605	0.013686	4.96408	4.22492
MS Severe	129	30.5271	42.2248	11.2326	3.82946	5.56477	6.15519	9.626	23.6649	51.6116	27.4876	0.0509836	4.93539	2.67668
SD	Samples	Onset Age	Age	duration	EDSS	MSSS	ARMSS	T25WT	9HPT	SDMT	LCVA	HCVA	Years since Relapse	Years on Treatment
Healthy Controls	NA	NA	11.47	NA	NA	NA	NA	NA	NA	NA	NA	NA	NA	NA
MS	327	8.97998	9.87871	8.23757	1.70304	2.22879	2.17589	6.51675	5.58509	13.5704	11.3089	0.323818	4.42642	3.25339
RRMS	247	8.45682	8.83576	6.42535	1.19903	1.9441	1.97058	5.3141	4.21257	12.3378	10.4995	0.32882	3.11811	3.16035
RRMS - Untreated	43	7.78469	7.77398	6.85254	1.22253	1.87653	2.12168	1.41361	2.85708	9.78213	8.36812	0.296632	2.89618
PMS	56	10.6256	8.11933	11.204	1.47286	2.00995	1.99426	8.32591	7.29113	10.9062	11.2542	0.330659	8.03579	4.54261
MS Mild	131	9.03468	9.27938	7.17755	0.85595	1.34696	0.898459	2.1274	4.1139	13.3797	11.2569	0.313983	3.67135	3.70661
MS Severe	129	8.85987	10.2634	8.66563	1.62883	1.72486	1.26805	9.21227	6.87744	13.1667	11.2526	0.332226	5.66058	2.66816
EDSS	expanded disability status scale
MSSS	MS severity scale
ARMS	age related MSSS
T25WT	timed 25 feet walking test
9HPT	nine hole peg test
SDMT	symbol digit modality test
LCVA	low contrast visual acuity (2.5%)
HCVA	high contrast visual acuity (logMAR)

## Sheet: Imaging
Table S2. Imaging data for the Sys4MS cohort: the table provide the mean dand standard deviation (SD) for the OCT and MRI variables
mean	Samples	pRNFL	mRNFL	tpRNFL	TMV	TRT	GCIPL	INL	ORL	T2LC	T2LV	NBV	NWMV	NGMV
Healthy Controls	0	0	0	0	0	0	0	0	0	0	0	0	0	0
MS	289	100.776	39.9962	81.2323	8.00188	283.152	65.6161	31.5294	146.011	33.3253	8.18242	1507.05	716.903	790.146
RRMS	217	101.17	40.3855	80.0144	7.96369	281.801	64.8093	31.9347	144.672	32.6037	6.9281	1517.66	720.099	797.566
RRMS - Untreated	40	107.733	42.3995	82.2847	8.00407	283.23	64.8707	33.0912	142.869	26.8	5.08063	1524.85	722.437	802.415
PMS	48	99.1827	37.3562	86.8962	8.07348	285.685	66.7104	30.2853	151.333	44.0833	16.5954	1440.52	698.655	741.864
MS Mild	114	101.472	40.3396	82.1548	8.05127	284.901	66.3721	31.4247	146.765	30.0439	6.91791	1519.04	721.59	797.453
MS Severe	115	99.5333	39.3577	80.2283	7.93209	280.682	64.5093	31.3472	145.468	34.9826	9.33094	1495.19	715.265	779.926
SD	Samples	pRNFL	mRNFL	tpRNFL	TMV	TRT	GCIPL	INL	ORL	T2LC	T2LV	NBV	NWMV	NGMV
Healthy Controls	0	0	0	0	0	0	0	0	0	0	0	0	0	0
MS	289	12.1783	4.63231	13.3057	0.463088	16.3868	7.83522	2.77091	9.14108	29.414	10.3042	90.3945	71.1796	64.0434
RRMS	217	12.0912	4.52199	12.3309	0.470234	16.6395	7.97757	2.81924	9.36697	26.2492	8.54726	84.7342	72.0533	61.3358
RRMS - Untreated	40	11.3121	4.71401	10.6937	0.453436	16.0461	7.35756	3.09093	8.62339	19.1249	5.44977	71.1024	55.6073	53.4923
PMS	48	12.9377	4.39772	14.6846	0.421521	14.9167	6.843	2.12377	6.77205	39.847	14.2577	96.9664	78.1181	58.5673
MS Mild	114	11.9037	4.32141	13.2817	0.476982	16.8791	8.28221	2.86452	8.93045	22.9008	8.70967	88.3938	67.4628	61.4964
MS Severe	115	12.3777	5.00134	13.97	0.447731	15.8427	7.30024	2.71295	9.27762	32.3621	10.7011	95.3228	78.0558	69.2156
OCT variables	pRNFL	retinal nerve fibber layer (peripapilar)
	mRNFL	retinal nerve fibber layer (macular)
	tpRNFL	retinal nerve fibber layer (temporal peripapilar)
	TMV	total macular volume
	TRT	total retinal thickness
	GCIPL	gnglion cell plus inner plexiform layer
	INL	inner nuclear layer
	ORL	outer retinal layer
MRI Variables	T2LC	T2 lesions count
	T2LV	T2 lesion volume
	NBV	normalized brain volume
	NWMV	normalized white matter volume
	NGMV	normalized grey matter volume

## Sheet: Cytomics
Table S3. Cytomics data for the Sys4MS cohort: the table provides de mean and standard deviation (SD) for the cell subpopulations analyzed
mean	Samples	Total T Cells	CD4 T Cells	Total Treg	Naive Treg	Effector Treg	Total CD8	CD8 Treg	Total B Cells	B Memory	B Mature	B Reg	Plasma B Cells	Atypical B Memory	Natural T	CD56 Dim	CD56 Bright	CD56 Neg	Total CD4 Teff	Th1 Classic	Th1 Non-Classic	Th17	Th1/Th17
Healthy Controls	70	70.1757	43.1871	5.05429	50.1786	10.3671	21.3971	22.4757	6.11714	18.3514	45.6457	7.31286	3.15	12.6714	19.1829	61.3943	2.70857	4.97286	43.4486	9.60571	1.86643	0.854286	2.32429
MS	217	63.2986	39.4081	6.29585	44.0074	11.9055	19.3189	30.8037	7.67912	13.906	45.5493	12.547	3.35115	10.6429	24.2235	59.7502	3.64931	5.77922	39.5793	9.62903	1.62673	0.959447	1.88249
RRMS	165	63.3321	38.7403	6.26485	43.8582	12.2558	19.8485	30.2248	8.3883	14.7382	44.5279	12.8685	3.15455	10.4509	24.2552	58.9855	3.96788	6.16539	38.3806	8.91394	1.5703	0.982424	1.93939
RRMS - Untreated	21	65.9905	40.7571	4.82857	45.0905	12.5905	20.8762	28.9	8.56667	18.481	44.0333	9.9	2.37143	12.381	26.1905	59.0571	2.92381	10.3286	38.2238	6.00476	1.6	0.771429	1.52381
PMS	41	61.1585	39.9268	6.73902	40.5024	10.9902	17.1927	35.4829	5.03659	9.04146	49.6707	12.4732	4.14878	10.7927	25.4002	61.9488	2.27561	4.92683	41.961	13.3341	2.00976	0.858537	1.78537
MS Mild	84	65.206	41.9012	5.77857	44.0405	12.6024	19.2179	28.7536	7.96155	14.9071	46.6357	11.9095	3.08333	10.4464	21.4988	59.4369	3.76548	5.42012	42.5536	10.0262	1.65714	0.983333	2.07024
MS Severe	91	59.5835	36.5275	6.9989	43.2473	12.0418	18.3989	33.4363	7.77582	12.5121	45.4934	13.3022	3.82418	10.0187	28.4747	60.5462	3.60769	6.22747	36.6714	8.68571	1.58462	0.948352	1.58571
SD	Samples	Total T Cells	CD4 T Cells	Total Treg	Naive Treg	Effector Treg	Total CD8	CD8 Treg	Total B Cells	B Memory	B Mature	B Reg	Plasma B Cells	Atypical B Memory	Natural T	CD56 Dim	CD56 Bright	CD56 Neg	Total CD4 Teff	Th1 Classic	Th1 Non-Classic	Th17	Th1/Th17
Healthy Controls	70	11.9999	10.4813	2.13084	15.7807	8.59167	7.22128	16.374	2.98017	9.56109	15.3364	8.89881	2.91218	7.413	9.02427	19.3984	2.23528	4.38517	10.2792	5.81979	1.29567	0.780602	1.99717
MS	217	16.4787	15.9595	3.59147	18.6664	7.93553	8.22984	21.1146	5.62101	8.85535	17.7239	12.0789	6.71295	9.3252	16.5311	17.3549	3.28672	6.13287	16.7133	6.85067	1.46329	0.816317	1.85186
RRMS	165	16.9194	16.805	3.91472	19.5276	8.39028	8.14879	21.2924	6.06973	8.65444	17.1563	11.6696	5.7721	8.20934	16.7865	17.8549	3.48849	5.25933	17.2956	6.80162	1.34886	0.843151	2.00387
RRMS - Untreated	21	13.7654	13.3312	2.11821	16.3916	6.86828	9.5222	21.3644	6.04415	9.60266	15.2037	11.433	1.45901	7.02517	13.3337	11.9252	1.52469	5.47298	13.6459	3.86295	1.60653	0.690854	1.51592
PMS	41	16.0413	13.4496	2.34114	14.1932	6.59408	8.5796	21.1006	2.95979	6.56376	19.2629	14.5038	9.89772	12.6188	17.0058	15.7607	1.66232	9.06244	15.0437	6.45221	1.91156	0.638205	1.27252
MS Mild	84	14.7249	13.0868	2.47252	17.8017	7.40574	8.22631	19.497	5.58796	10.1627	18.2244	11.1515	6.25463	9.86121	12.6779	17.8152	3.32342	5.05404	13.9875	6.39868	1.30213	0.748146	1.93513
MS Severe	91	18.6478	17.9034	4.62726	19.3989	8.65732	8.26888	22.9065	6.19343	7.81832	18.1474	13.2497	8.03422	9.11416	19.5671	16.4377	3.51962	7.3543	18.8627	7.01646	1.68509	0.882474	1.51785

## Sheet: Phosphoproteomics
Table S4. Phosphoproteomics data for the Sys4MS cohort: the table provides the mean, standard deviation (SD) and standard error (SE) for the 25 phosphoproteins tested
mean	Samples	AKT1	AKTS1	CREB1	GSK3AB	HSPB1	IKBA	JUN	KS6B1	LCK	MK03	MK09	MK12	MP2K1	NRF2	P53	PGFRB	PTN11	RS6	SRC	STAT1	STAT3	STAT5	STAT6	TF65	WNK1
Healthy Controls	35	0.42857	0.296622	0.485878	0.707825	0.274418	0.608202	0.125042	0.239078	0.463274	0.316265	0.487159	0.156002	0.223599	0.489142	0.408844	0.414787	0.263084	0.455654	0.491034	0.0614082	0.0548668	0.418117	0.419624	0.14491	0.670189
MS	113	0.466115	0.340109	0.558188	0.720406	0.292596	0.719439	0.213223	0.358378	0.486279	0.409386	0.366565	0.157895	0.214137	0.553563	0.530027	0.537455	0.263754	0.565584	0.525627	0.0550626	0.117333	0.441792	0.526921	0.113971	0.690308
RRMS	82	0.442895	0.300998	0.554978	0.713517	0.28803	0.709385	0.188911	0.31838	0.494885	0.384775	0.372362	0.141433	0.197441	0.528835	0.531753	0.546632	0.280049	0.591856	0.543573	0.0570927	0.124113	0.450789	0.512945	0.106137	0.680731
RRMS - Untreated	17	0.350801	0.295505	0.661437	0.63621	0.337714	0.614225	0.198543	0.276584	0.439638	0.333157	0.400398	0.180741	0.147033	0.651548	0.557692	0.610745	0.293341	0.656143	0.647138	0.0365377	0.0579396	0.52602	0.54907	0.0933695	0.681359
PMS	31	0.527535	0.443563	0.566678	0.73863	0.304673	0.746033	0.277533	0.464178	0.463515	0.474483	0.351232	0.201439	0.258302	0.618973	0.525462	0.513178	0.220653	0.496091	0.478157	0.0496928	0.099398	0.417991	0.563892	0.134692	0.715639
MS Mild	32	0.476213	0.389797	0.511243	0.77427	0.294619	0.764933	0.108259	0.326095	0.442552	0.359605	0.33322	0.188268	0.143575	0.495258	0.505053	0.615678	0.287106	0.609872	0.642225	0.0390411	0.0975027	0.403468	0.593949	0.139505	0.714631
MS Severe	59	0.464831	0.304401	0.575063	0.708207	0.277306	0.724321	0.279003	0.386542	0.49026	0.461092	0.363977	0.154973	0.274362	0.5888	0.519552	0.49769	0.265093	0.553024	0.477081	0.0659778	0.135042	0.495854	0.535986	0.103152	0.691319
SD	Samples	AKT1	AKTS1	CREB1	GSK3AB	HSPB1	IKBA	JUN	KS6B1	LCK	MK03	MK09	MK12	MP2K1	NRF2	P53	PGFRB	PTN11	RS6	SRC	STAT1	STAT3	STAT5	STAT6	TF65	WNK1
Healthy Controls	35	0.405113	0.319847	0.364075	0.385172	0.341636	0.389691	0.219249	0.276604	0.415421	0.333975	0.419133	0.21224	0.278492	0.40864	0.400397	0.386335	0.297632	0.406218	0.434616	0.145754	0.0588392	0.415633	0.399315	0.233055	0.36078
MS	113	0.405776	0.348079	0.356223	0.38145	0.343555	0.353851	0.292791	0.383049	0.410783	0.355601	0.379126	0.235571	0.282063	0.395922	0.414465	0.397077	0.290634	0.39761	0.425949	0.0953127	0.207218	0.384586	0.395712	0.184076	0.373085
RRMS	82	0.402304	0.328325	0.347837	0.381576	0.339745	0.36036	0.262362	0.36544	0.404679	0.338119	0.380608	0.212607	0.262893	0.393854	0.411836	0.398471	0.297783	0.394032	0.41741	0.10706	0.217886	0.380505	0.393253	0.170175	0.374215
RRMS - Untreated	17	0.374783	0.29512	0.334684	0.398533	0.363245	0.413668	0.241616	0.326692	0.389396	0.286922	0.386032	0.212745	0.147746	0.37832	0.410882	0.379887	0.303824	0.378336	0.378919	0.0322274	0.0557942	0.375082	0.383582	0.066064	0.375584
PMS	31	0.408506	0.376503	0.377376	0.380517	0.35315	0.334571	0.353144	0.407634	0.42567	0.390759	0.374746	0.283029	0.323273	0.393927	0.421306	0.392334	0.266048	0.39866	0.444269	0.0525001	0.174643	0.394187	0.399793	0.215219	0.368881
MS Mild	32	0.405848	0.37363	0.337369	0.358298	0.338105	0.311529	0.147132	0.362514	0.40481	0.350379	0.363731	0.281217	0.168739	0.401701	0.407138	0.3744	0.29373	0.405077	0.396941	0.0353259	0.15123	0.394576	0.408601	0.240307	0.36877
MS Severe	59	0.412547	0.338088	0.372264	0.385329	0.332755	0.364329	0.351706	0.389906	0.418792	0.362012	0.384186	0.232239	0.336658	0.387112	0.415931	0.394307	0.302297	0.401439	0.426432	0.12633	0.234386	0.386843	0.387039	0.163164	0.374388
SE	√n	AKT1	AKTS1	CREB1	GSK3AB	HSPB1	IKBA	JUN	KS6B1	LCK	MK03	MK09	MK12	MP2K1	NRF2	P53	PGFRB	PTN11	RS6	SRC	STAT1	STAT3	STAT5	STAT6	TF65	WNK1
Healthy Controls	5.91608	0.0684766	0.0540639	0.0615399	0.0651059	0.057747	0.0658699	0.0370598	0.0467546	0.070219	0.0564521	0.0708465	0.0358751	0.0470738	0.0690728	0.0676794	0.0653026	0.0503089	0.0686634	0.0734635	0.0246369	0.00994564	0.0702548	0.0674965	0.0393935	0.060983
MS	10.6301	0.0381722	0.0327445	0.0335106	0.0358838	0.0323189	0.0332875	0.0275434	0.0360342	0.0386432	0.0334521	0.0356651	0.0221607	0.0265343	0.0372452	0.0389896	0.0373539	0.0273405	0.037404	0.0400699	0.00896626	0.0194934	0.0361788	0.0372254	0.0173164	0.0350968
RRMS	9.05539	0.044427	0.0362574	0.0384122	0.042138	0.0375186	0.0397951	0.0289731	0.0403561	0.0446893	0.037339	0.0420311	0.0234785	0.0290317	0.0434939	0.0454796	0.0440037	0.0328846	0.0435136	0.0460953	0.0118228	0.0240615	0.0420198	0.0434276	0.0187926	0.0413251
RRMS - Untreated	4.12311	0.0908982	0.071577	0.0811727	0.0966584	0.0880998	0.100329	0.0586004	0.0792345	0.0944423	0.0695887	0.0936265	0.0515981	0.0358336	0.091756	0.0996534	0.0921362	0.0736882	0.09176	0.0919015	0.00781628	0.0135321	0.0909707	0.0930323	0.0160229	0.0910926
PMS	5.56776	0.0733698	0.0676219	0.0677787	0.0683428	0.0634277	0.0600908	0.0634265	0.0732133	0.0764525	0.0701823	0.0673063	0.0508336	0.0580616	0.0707513	0.0756688	0.0704652	0.0477837	0.0716014	0.0797931	0.0094293	0.0313669	0.0707981	0.0718049	0.0386544	0.0662531
MS Mild	5.65685	0.0717444	0.0660492	0.059639	0.0633387	0.059769	0.0550711	0.0260095	0.0640841	0.071561	0.0619389	0.0642992	0.0497126	0.0298291	0.0710113	0.0719725	0.0661852	0.0519246	0.0716081	0.0701699	0.0062448	0.026734	0.0697518	0.0722311	0.0424807	0.0651899
MS Severe	7.68115	0.0537091	0.0440153	0.0484646	0.0501655	0.0433211	0.0474316	0.0457882	0.0507615	0.0545221	0.0471299	0.0500167	0.0302349	0.0438291	0.0503977	0.0541496	0.0513343	5.58263	0.0522629	0.0555167	0.0164467	0.0305145	0.0503626	0.0503882	0.0212421	0.0487412
Mann-Withney: p value	HC /MS	HC/Mild	HC/Severe	Mild / Severe	HC /PMS	HC /RRMS	PMS / RRMS	No Fingo / Fingo
AKT1	0.345324	0.359871	0.356241	0.422354	0.183313	0.458449	0.163508	0.389678
AKTS1	0.31135	0.231311	0.456393	0.151249	0.0697256	0.486937	0.0201654	0.125748
CREB1	0.177448	0.413058	0.17297	0.189125	0.135956	0.239354	0.280144	0.233623
GSK3AB	0.472482	0.237846	0.414703	0.177135	0.380991	0.481882	0.33728	0.211018
HSPB1	0.364923	0.360187	0.437815	0.422556	0.474356	0.312679	0.219009	0.104984
IKBA	0.139015	0.173205	0.152341	0.402376	0.171078	0.161471	0.485735	0.194436
JUN	0.0497385	0.405716	0.0561332	0.0630445	0.044293	0.083603	0.18809	0.483272
KS6B1	0.141284	0.243006	0.0738378	0.30586	0.0164193	0.335169	0.036381	0.416858
LCK	0.351516	0.422412	0.465518	0.466698	0.383197	0.259807	0.170758	0.260468
MK03	0.0664086	0.267146	0.0281194	0.122127	0.0992983	0.0831592	0.310065	0.186651
MK09	0.0711832	0.105314	0.084369	0.468479	0.0619557	0.111223	0.317877	0.023674
MK12	0.356515	0.417944	0.390629	0.424194	0.408532	0.275826	0.233562	0.289615
MP2K1	0.263028	0.142991	0.447109	0.130026	0.438729	0.181208	0.150839	0.420595
NRF2	0.0938077	0.350717	0.0532682	0.0986679	0.0267999	0.200125	0.0690227	0.305004
P53	0.0545941	0.160191	0.088741	0.394779	0.108285	0.0621574	0.496135	0.384118
PGFRB	0.0547435	0.0120072	0.175743	0.047504	0.235678	0.0379726	0.179842	0.464642
PTN11	0.4125	0.258986	0.46883	0.247755	0.331109	0.309578	0.115669	0.427898
RS6	0.0656234	0.149862	0.0735056	0.448469	0.227773	0.0502857	0.246777	0.134839
SRC	0.337886	0.123382	0.484285	0.0622319	0.471481	0.278722	0.252242	0.46448
STAT1	0.242112	0.469972	0.267018	0.261054	0.212837	0.290905	0.379922	0.134704
STAT3	0.0274041	0.0362773	0.0510304	0.310455	0.0480128	0.0392551	0.455167	0.283266
STAT5	0.239043	0.452473	0.110629	0.0894158	0.36157	0.221033	0.348381	0.292632
STAT6	0.0780074	0.0640194	0.0624926	0.251221	0.105052	0.0989524	0.366334	0.0714077
TF65	0.430132	0.477465	0.4286	0.383969	0.303548	0.498812	0.205043	0.0649484
WNK1	0.286288	0.299716	0.279787	0.483229	0.183164	0.372791	0.212352	0.330387

## Sheet: Outcomes
Table S5. Clinical Outcomes analyzed. The table list the clincial outcomes analyzed, the categories distribution (n) and wether the distribution was balanced or not for the analysis purposes
Outcomes	Categories	Classes distribution
EDSS change	{<=0 (184), >0 (78)}	unbalanced classes
CDP EDSS	Yes (51) / No (211)	unbalanced classes
CDP T25WT	Yes (29) / No (195)	unbalanced classes
CDP SL25 (7L)	Yes (95) / No (118)	balanced classes
CDP SL25	Yes (182) / No (30)	unbalanced classes
CDP 9HPT	Yes (11) / No (217)	unbalanced classes
CDP SDMT	Yes (23) / No (215)	unbalanced classes
NEDA	Yes (120) / No (26)	>50% Missing Data unbalanced classes
Change DMD to high efficacy	Yes (16) / No (259)	unbalanced classes
DMT onset during follow-up	Yes (30) / No (112)	>50% Missing Data
		unbalanced classes

## Sheet: Features
Table S6. List of features used for the analysis. The table provide the list of the features from the previous tables used for the machine learning analysis
Type	Features
Demographics	['Age', 'Age of MS Onset', 'Center', 'Gender', 'Age at inclusion']
Clinical	['MS Subtype', ' Diagnosis 2010', 'Current Treatment', 'Treatment Line', 'Disease duration', 'treatment_duration', 'time_since_last_relapse', 'EDSS', 'MSSS', 'ARMSS', 'T25WT (sec)', '9HPTd (sec)', '9HPTnd (sec)', 'SDMT', 'SL25', 'HCVA’]
OCT	['pRNFL', 'mRNFL’, 'Temporal pRNFL', 'TMV', 'TRT', 'GCIPL’, 'INL OD ', 'INL', 'ORL']
MRI	['T2LC', 'T2LV', 'CELC', 'NBV', 'NWMV', 'NGMV']
Cytometry	['%Total CD3+', 'CD3+ CD4+', 'CD4+ CD25+ CD127- (Total Treg)', 'CD45RA+ CD25low (Naive Treg) ', 'CD45RA- CD25high (Effector Treg)', 'CD3+ CD8+', 'CD3+ CD8+ CD28- CD127-', '%Total CD19+', 'CD19+ CD24high CD38low (B Memory)', 'CD19+ CD24low CD38low (B Mature)', 'CD19+ CD24high CD38 high (B Regulatory)','CD19+ CD24- CD38high ( B Plasma)', 'CD19+ CD24high CD38-(B Memory Atypical)', '%Total CD3- CD19'…
Genetics	['MSGB non-HLA', 'MSGB HLA only', 'MSGB total']
Phospho-Proteomics	['AKT1', 'AKTS1', 'CREB1', 'GSK3AB', 'HSPB1', 'IKBA', 'JUN', 'KS6B1', 'LCK', 'MK12', 'MK03/01', 'MK09', 'MP2K1', 'NRF2', 'P53', 'PGFRB', 'PTN11', 'RS6', 'SRC', 'STAT1', 'STAT3', 'STAT5', 'STAT6', 'TF65', 'WNK1']

## Sheet: analysis 3 DMT tiers
Outcome	Features	Num Patients	Class 0	Class 1	PCA	Num Features	Precision	Recall	F1	Balanced Acc
EDSS_change	Dem + Cli	262	184	78	-	27	0.62	0.64	0.63	0.54
EDSS_change	Dem + Cli	262	184	78	X	4	0.65	0.65	0.65	0.58
EDSS_change	Dem + Cli + OCT + MRI	262	184	78	-	32	0.59	0.63	0.61	0.51
EDSS_change	Dem + Cli + OCT + MRI	262	184	78	X	3	0.57	0.58	0.58	0.49
EDSS_change	Dem + Cli + OCT + MRI + Citometry + Genetics	262	184	78	-	35	0.61	0.65	0.63	0.53
EDSS_change	Dem + Cli + OCT + MRI + Citometry + Genetics	262	184	78	X	5	0.56	0.59	0.57	0.48
EDSS_change	Dem + Cli + OCT + MRI + Citometry + Genetics + Proteomics	84	60	24	-	58	0.74	0.74	0.66	0.55
EDSS_change	Dem + Cli + OCT + MRI + Citometry + Genetics + Proteomics	84	60	24	X	4	0.64	0.68	0.65	0.55
CDP_edss	Dem + Cli	262	211	51	-	27	0.71	0.75	0.73	0.53
CDP_edss	Dem + Cli	262	211	51	X	4	0.72	0.75	0.73	0.55
CDP_edss	Dem + Cli + OCT + MRI	262	211	51	-	32	0.75	0.75	0.75	0.6
CDP_edss	Dem + Cli + OCT + MRI	262	211	51	X	3	0.66	0.7	0.68	0.46
CDP_edss	Dem + Cli + OCT + MRI + Citometry + Genetics	262	211	51	-	35	0.7	0.76	0.72	0.52
CDP_edss	Dem + Cli + OCT + MRI + Citometry + Genetics	262	211	51	X	5	0.69	0.76	0.72	0.51
CDP_edss	Dem + Cli + OCT + MRI + Citometry + Genetics + Proteomics	84	75	9	-	58	0.8	0.89	0.84	0.5
CDP_edss	Dem + Cli + OCT + MRI + Citometry + Genetics + Proteomics	84	75	9	X	4	0.87	0.89	0.87	0.6
CDP_t25wt	Dem + Cli	224	195	29	-	27	0.76	0.87	0.81	0.5
CDP_t25wt	Dem + Cli	224	195	29	X	3	0.75	0.79	0.77	0.45
CDP_t25wt	Dem + Cli + OCT + MRI	224	195	29	-	32	0.76	0.87	0.81	0.5
CDP_t25wt	Dem + Cli + OCT + MRI	224	195	29	X	2	0.78	0.85	0.81	0.5
CDP_t25wt	Dem + Cli + OCT + MRI + Citometry + Genetics	224	195	29	-	35	0.76	0.86	0.81	0.49
CDP_t25wt	Dem + Cli + OCT + MRI + Citometry + Genetics	224	195	29	X	4	0.76	0.79	0.78	0.47
CDP_t25wt	Dem + Cli + OCT + MRI + Citometry + Genetics + Proteomics	68	63	5	-	57	0.86	0.93	0.89	0.5
CDP_t25wt	Dem + Cli + OCT + MRI + Citometry + Genetics + Proteomics	68	63	5	X	3	0.86	0.93	0.89	0.5
CDP_9hpt	Dem + Cli	228	217	11	-	27	0.91	0.95	0.93	0.5
CDP_9hpt	Dem + Cli	228	217	11	X	3	0.91	0.94	0.92	0.5
CDP_9hpt	Dem + Cli + OCT + MRI	228	217	11	-	32	0.91	0.95	0.93	0.5
CDP_9hpt	Dem + Cli + OCT + MRI	228	217	11	X	2	0.91	0.95	0.93	0.5
CDP_9hpt	Dem + Cli + OCT + MRI + Citometry + Genetics	228	217	11	-	35	0.91	0.95	0.93	0.5
CDP_9hpt	Dem + Cli + OCT + MRI + Citometry + Genetics	228	217	11	X	4	0.91	0.94	0.92	0.5
CDP_9hpt	Dem + Cli + OCT + MRI + Citometry + Genetics + Proteomics	71	64	7	-	59	0.81	0.9	0.85	0.5
CDP_9hpt	Dem + Cli + OCT + MRI + Citometry + Genetics + Proteomics	71	64	7	X	4	0.81	0.9	0.85	0.5
CDP_sdmt	Dem + Cli	238	215	23	-	27	0.83	0.88	0.85	0.51
CDP_sdmt	Dem + Cli	238	215	23	X	3	0.83	0.85	0.84	0.51
CDP_sdmt	Dem + Cli + OCT + MRI	238	215	23	-	32	0.83	0.89	0.86	0.51
CDP_sdmt	Dem + Cli + OCT + MRI	238	215	23	X	2	0.84	0.87	0.85	0.52
CDP_sdmt	Dem + Cli + OCT + MRI + Citometry + Genetics	238	215	23	-	35	0.81	0.87	0.84	0.48
CDP_sdmt	Dem + Cli + OCT + MRI + Citometry + Genetics	238	215	23	X	4	0.81	0.86	0.83	0.47
CDP_sdmt	Dem + Cli + OCT + MRI + Citometry + Genetics + Proteomics	73	62	11	-	58	0.72	0.85	0.78	0.5
CDP_sdmt	Dem + Cli + OCT + MRI + Citometry + Genetics + Proteomics	73	62	11	X	4	0.75	0.81	0.78	0.51
DMT_onset_in_followup	Dem + Cli	142	112	30	-	27	0.85	0.85	0.83	0.67
DMT_onset_in_followup	Dem + Cli	142	112	30	X	2	0.74	0.76	0.75	0.59
DMT_onset_in_followup	Dem + Cli + OCT + MRI	142	112	30	-	38	0.81	0.82	0.8	0.66
DMT_onset_in_followup	Dem + Cli + OCT + MRI	142	112	30	X	5	0.71	0.76	0.73	0.54
DMT_onset_in_followup	Dem + Cli + OCT + MRI + Citometry + Genetics	142	112	30	-	41	0.82	0.82	0.78	0.61
DMT_onset_in_followup	Dem + Cli + OCT + MRI + Citometry + Genetics	142	112	30	X	6	0.71	0.77	0.72	0.54
DMT_onset_in_followup	Dem + Cli + OCT + MRI + Citometry + Genetics + Proteomics	38	29	9	-	59	0.83	0.79	0.72	0.56
DMT_onset_in_followup	Dem + Cli + OCT + MRI + Citometry + Genetics + Proteomics	38	29	9	X	3	0.83	0.79	0.72	0.56
treatmentline_first_to_secondorthird	Dem + Cli	275	259	16	-	27	0.89	0.93	0.91	0.5
treatmentline_first_to_secondorthird	Dem + Cli	275	259	16	X	4	0.89	0.94	0.91	0.5
treatmentline_first_to_secondorthird	Dem + Cli + OCT + MRI	275	259	16	-	32	0.89	0.94	0.91	0.5
treatmentline_first_to_secondorthird	Dem + Cli + OCT + MRI	275	259	16	X	3	0.89	0.93	0.91	0.49
treatmentline_first_to_secondorthird	Dem + Cli + OCT + MRI + Citometry + Genetics	275	259	16	-	35	0.89	0.94	0.91	0.5
treatmentline_first_to_secondorthird	Dem + Cli + OCT + MRI + Citometry + Genetics	275	259	16	X	5	0.89	0.94	0.91	0.5
treatmentline_first_to_secondorthird	Dem + Cli + OCT + MRI + Citometry + Genetics + Proteomics	89	83	6	-	57	0.87	0.93	0.9	0.5
treatmentline_first_to_secondorthird	Dem + Cli + OCT + MRI + Citometry + Genetics + Proteomics	89	83	6	X	4	0.87	0.92	0.89	0.49
neda	Dem + Cli	146	26	120	-	27	0.81	0.81	0.81	0.67
neda	Dem + Cli	146	26	120	X	3	0.74	0.75	0.75	0.55
neda	Dem + Cli + OCT + MRI	146	26	120	-	32	0.81	0.82	0.81	0.66
neda	Dem + Cli + OCT + MRI	146	26	120	X	3	0.78	0.79	0.78	0.6
neda	Dem + Cli + OCT + MRI + Citometry + Genetics	146	26	120	-	35	0.83	0.82	0.82	0.72
neda	Dem + Cli + OCT + MRI + Citometry + Genetics	146	26	120	X	5	0.77	0.81	0.78	0.58
neda	Dem + Cli + OCT + MRI + Citometry + Genetics + Proteomics	46	4	42	-	58	0.83	0.91	0.87	0.5
neda	Dem + Cli + OCT + MRI + Citometry + Genetics + Proteomics	46	4	42	X	4	0.83	0.91	0.87	0.5
new_t2_lesion	Dem + Cli	284	228	56	-	27	0.7	0.71	0.7	0.52
new_t2_lesion	Dem + Cli	284	228	56	X	4	0.68	0.58	0.62	0.49
new_t2_lesion	Dem + Cli + OCT + MRI	284	228	56	-	32	0.7	0.73	0.71	0.52
new_t2_lesion	Dem + Cli + OCT + MRI	284	228	56	X	4	0.71	0.64	0.67	0.54
new_t2_lesion	Dem + Cli + OCT + MRI + Citometry + Genetics	284	228	56	-	35	0.69	0.75	0.71	0.51
new_t2_lesion	Dem + Cli + OCT + MRI + Citometry + Genetics	284	228	56	X	5	0.75	0.75	0.75	0.61
new_t2_lesion	Dem + Cli + OCT + MRI + Citometry + Genetics + Proteomics	91	73	18	-	58	0.72	0.78	0.73	0.53
new_t2_lesion	Dem + Cli + OCT + MRI + Citometry + Genetics + Proteomics	91	73	18	X	4	0.63	0.71	0.67	0.45
CDP_25lcva_RL	Dem + Cli	212	30	182	-	27	0.85	0.86	0.85	0.68
CDP_25lcva_RL	Dem + Cli	212	30	182	X	2	0.82	0.82	0.82	0.63
CDP_25lcva_RL	Dem + Cli + OCT + MRI	212	30	182	-	38	0.87	0.88	0.88	0.71
CDP_25lcva_RL	Dem + Cli + OCT + MRI	212	30	182	X	5	0.78	0.82	0.79	0.53
CDP_25lcva_RL	Dem + Cli + OCT + MRI + Citometry + Genetics	212	30	182	-	41	0.86	0.87	0.86	0.66
CDP_25lcva_RL	Dem + Cli + OCT + MRI + Citometry + Genetics	212	30	182	X	6	0.76	0.82	0.78	0.5
CDP_25lcva_RL	Dem + Cli + OCT + MRI + Citometry + Genetics + Proteomics	63	8	55	-	59	0.9	0.89	0.85	0.56
CDP_25lcva_RL	Dem + Cli + OCT + MRI + Citometry + Genetics + Proteomics	63	8	55	X	4	0.76	0.87	0.81	0.5
CDP_25lcva_7L_RL	Dem + Cli	213	118	95	-	27	0.62	0.61	0.61	0.61
CDP_25lcva_7L_RL	Dem + Cli	213	118	95	X	2	0.55	0.56	0.55	0.55
CDP_25lcva_7L_RL	Dem + Cli + OCT + MRI	213	118	95	-	37	0.6	0.6	0.6	0.6
CDP_25lcva_7L_RL	Dem + Cli + OCT + MRI	213	118	95	X	6	0.54	0.54	0.54	0.53
CDP_25lcva_7L_RL	Dem + Cli + OCT + MRI + Citometry + Genetics	213	118	95	-	40	0.61	0.61	0.61	0.61
CDP_25lcva_7L_RL	Dem + Cli + OCT + MRI + Citometry + Genetics	213	118	95	X	7	0.55	0.56	0.55	0.54
CDP_25lcva_7L_RL	Dem + Cli + OCT + MRI + Citometry + Genetics + Proteomics	64	27	37	-	59	0.56	0.55	0.55	0.55
CDP_25lcva_7L_RL	Dem + Cli + OCT + MRI + Citometry + Genetics + Proteomics	64	27	37	X	4	0.54	0.55	0.54	0.53
